# Supplementary material for: Melatonin/P34HB Films for Active Packaging: Optimizing Flavor Preservation and Quality of Honey Peaches During Storage
Source: Foods. 2025 Mar 3;14(5):869. doi: 10.3390/foods14050869 (PMC11899634; doi:10.3390/foods14050869)
Supplement: Supplementary file 1 [file foods-14-00869-s001.zip]

Archive with 1 entries (1 files):
- foods-3488574-supplementary.pdf
